# Supplementary material for: Lipopolysaccharide-Induced Nitric Oxide and Prostaglandin E2 Production Is Inhibited by Tellimagrandin II in Mouse and Human Macrophages
Source: Life (Basel). 2021 Apr 30;11(5):411. doi: 10.3390/life11050411 (PMC8146495; doi:10.3390/life11050411)
Supplement: Supplementary file 1 [file life-11-00411-s001.zip]

Archive with 1 entries (1 files):
- life-1164178-supplementary.pdf
